# Supplementary material for: Blood parasites (Trypanosoma, Leucocytozoon, Haemoproteus) in the Eurasian sparrowhawk (Accipiter nisus): diversity, incidence and persistence of infection at the individual level
Source: Parasit Vectors. 2023 Jan 14;16:15. doi: 10.1186/s13071-022-05623-x (PMC9840293; doi:10.1186/s13071-022-05623-x)
Supplement: Supplementary file 2 — Additional file 2: Dataset S1. Age, sex, year of sampling and infection status of adult sparrowhawks on all sampling occasions. [file 13071_2022_5623_MOESM2_ESM.xlsx]

## Sheet: dataset
ID	Year	Sex	Age	H	L	T	H-lineage	L-lineage	L-subtypeA
1	1999	M	7	0	1	1	.	.	.
2	1996	F	1	1	0	.	.	.	.
2	1999	F	4	1	1	0	B	A	A1
2	2000	F	5	1	1	1	B	A	A12
3	1997	F	7	1	1	1	.	.	.
4	2000	M	1	0	1	1	.	.	.
5	1998	F	9	0	1	0	.	.	.
6	1998	F	9	0	0	1	.	.	.
7	1996	F	5	0	0	.	.	.	.
7	1997	F	6	0	1	1	.	B	.
7	1998	F	7	0	1	1	.	B	.
8	1996	F	2	0	0	.	.	.	.
8	1997	F	3	1	1	0	.	.	.
9	1998	F	2	1	1	1	A	B	.
9	2001	F	5	0	1	.	.	A	A12
11	1997	F	2	0	1	0	.	.	.
12	1998	F	1	1	1	0	.	.	.
13	1998	F	1	0	1	0	.	.	.
14	1997	F	2	1	1	1	.	.	.
17	1998	F	6	1	1	1	.	.	.
19	1997	F	5	0	0	1	.	.	.
19	1998	F	6	1	1	1	.	.	.
20	1998	F	5	0	1	1	.	.	.
21	1997	F	4	1	1	1	A	.	.
21	1999	F	6	1	1	1	A	B	.
21	2000	F	7	1	1	1	.	B	.
23	1996	F	7	0	1	.	.	.	.
24	1996	F	5	0	1	.	.	.	.
25	1996	F	2	0	1	.	.	.	.
26	1997	F	4	0	1	1	.	.	.
28	1999	F	6	1	1	1	A	A	A1
28	2000	F	7	1	1	1	.	A	A1
29	1997	F	5	1	1	1	.	.	.
30	1996	F	1	1	1	.	.	.	.
30	1997	F	2	1	1	1	AB	.	.
31	1997	F	3	1	1	1	.	.	.
32	1998	F	7	1	1	1	.	.	.
33	1996	F	2	0	0	.	.	.	.
33	1997	F	3	1	1	1	.	.	.
34	1997	F	2	1	1	1	.	.	.
35	1997	F	2	0	1	1	.	A	A1
35	2000	F	5	1	1	1	.	A	A12
36	1997	F	3	0	1	0	.	A	A1
36	1998	F	4	0	1	1	.	A	A1
36	1999	F	5	0	1	0	.	B	.
36	2000	F	6	1	1	0	A	AB	.
36	2001	F	7	1	1	.	.	A	A1
37	1996	F	4	1	0	.	.	.	.
37	1997	F	5	1	1	1	A	A	.
37	1998	F	6	1	1	1	A	A	A2
38	1997	F	3	0	1	1	.	A	A1
38	1998	F	2	1	1	1	AB	A	A12
39	1997	F	2	0	1	1	.	.	.
40	1998	F	3	0	1	0	.	.	.
42	1997	F	2	1	1	1	.	.	.
43	1996	F	1	0	1	.	.	.	.
43	1997	F	2	1	1	1	A	B	.
43	1998	F	3	1	1	1	A	B	.
44	1999	F	3	1	1	1	.	A	A2
44	2000	F	4	0	1	1	.	A	A12
44	2001	F	5	0	1	1	.	.	.
45	1998	F	2	1	1	1	B	A	A1
45	1999	F	3	1	1	1	B	A	A1
45	2001	F	5	1	1	.	.	A	A1
46	1998	F	2	0	1	0	.	A	A1
46	1999	F	3	1	1	1	.	A	A12
46	2000	F	4	1	1	1	.	A	A1
47	1997	F	1	0	1	0	.	.	.
48	1997	F	2	0	1	0	.	.	.
49	1997	F	1	1	1	1	.	.	.
50	1998	F	3	0	1	1	.	A	A2
50	2000	F	5	0	1	1	.	A	A1
51	1997	F	2	0	1	1	.	.	.
52	1997	F	3	0	1	0	.	.	.
52	1998	F	4	0	1	0	.	.	.
52	1999	F	5	1	1	0	.	.	.
53	2000	F	3	1	1	1	.	.	.
55	1997	F	3	1	1	1	.	.	.
56	1997	F	1	0	1	1	.	.	.
57	1997	F	2	1	1	1	AB	A	A12
57	1998	F	3	1	1	1	AB	A	A1
57	1999	F	4	1	1	1	AB	A	A12
58	1997	F	3	0	1	1	.	.	.
58	2001	F	7	0	0	1	.	.	.
59	1997	F	3	1	1	1	.	.	.
61	1997	F	1	0	1	.	.	.	.
62	1999	F	2	0	1	1	.	.	.
62	2000	F	3	0	1	1	.	.	.
63	1997	F	3	0	1	1	.	.	.
64	1997	F	2	1	1	1	.	B	.
64	1998	F	3	1	1	1	.	B	.
64	1999	F	4	1	1	1	.	A	A1
64	2000	F	5	1	1	1	.	A	A12
64	2001	F	6	0	1	1	.	AB	A12
65	1998	F	1	1	1	0	.	.	.
65	1999	F	2	1	1	0	.	A	A1
65	2001	F	4	0	1	.	.	A	A12
66	1997	F	1	1	1	1	.	.	.
67	1997	F	3	0	1	1	.	.	.
68	1998	F	3	0	1	0	.	.	.
69	2000	F	2	1	1	1	.	.	.
69	2001	F	3	0	1	1	.	.	.
72	2000	F	1	0	1	1	.	.	.
73	2001	F	1	0	1	1	.	.	.
75	2000	F	2	1	1	1	.	.	.
76	2000	F	1	0	1	1	.	.	.
77	2000	F	2	.	.	0	.	.	.
78	2000	F	2	1	1	0	.	.	.
79	2000	F	1	0	1	1	.	.	.
81	1998	F	3	0	1	1	.	A	A12
81	1999	F	4	0	1	.	.	B	.
82	1998	F	1	0	1	0	.	.	.
83	1998	F	2	1	1	1	.	.	.
84	1998	F	1	0	0	0	.	.	.
84	1999	F	2	0	1	0	.	.	.
85	1999	F	1	0	1	.	.	.	.
86	1998	F	3	1	1	1	.	.	.
87	2000	F	2	0	1	.	.	AB	.
87	2001	F	3	0	1	.	.	A	A1
88	1998	F	1	0	1	1	.	.	.
89	1999	F	1	0	1	1	.	.	.
90	1999	F	1	0	1	.	.	.	.
91	1999	F	1	1	1	0	.	.	.
92	1999	F	1	0	0	1	.	.	.
92	2001	F	3	0	1	1	.	A	A1
93	1999	F	1	1	1	0	.	.	.
93	2000	F	2	0	1	0	.	.	.
94	1999	F	1	1	1	1	.	A	A12
94	2000	F	2	1	1	1	.	B	.
95	1999	F	3	0	1	1	.	.	.
96	1999	F	3	0	1	1	.	.	.
97	1999	F	1	0	0	0	.	.	.
98	1999	F	3	1	1	1	.	.	.
99	1999	F	1	0	0	1	.	.	.
100	1999	F	1	0	1	1	.	A	A1
100	2001	F	2	0	1	.	.	A	A12
101	1999	F	2	0	0	1	.	.	.
102	1999	F	1	0	1	0	.	.	.
103	1999	F	1	0	1	0	.	.	.
104	1999	F	1	0	1	1	.	.	.
105	1999	F	1	0	1	.	.	.	.
105	2000	F	2	1	1	1	.	.	.
106	1999	F	1	0	1	1	.	.	.
107	2000	F	2	0	1	1	.	.	.
109	2001	F	1	1	1	0	.	.	.
110	2001	F	1	0	1	0	.	.	.
112	2000	F	1	1	1	1	.	.	.
112	2001	F	2	1	1	1	.	.	.
114	1996	F	7	0	1	.	.	.	.
115	1996	F	5	1	1	.	.	.	.
116	1996	F	3	0	1	.	.	.	.
117	1996	F	4	1	1	.	.	.	.
119	1996	F	2	0	1	.	.	.	.
120	1996	F	3	0	1	.	.	.	.
122	1996	F	1	1	1	.	.	.	.
123	1996	M	1	0	1	.	.	A	A2
123	1998	M	3	0	1	0	.	A	A1
124	1997	M	2	0	1	0	.	B	.
124	1998	M	3	0	1	0	.	A	A1
125	1999	M	4	0	1	0	.	A	A1
125	2000	M	3	0	0	0	.	A	A12
126	1997	M	2	0	1	1	.	.	.
126	1999	M	4	0	0	1	.	.	.
127	1997	M	3	0	1	0	.	.	.
128	1997	M	1	0	1	1	.	.	.
129	1998	M	4	0	1	0	.	.	.
130	1997	M	3	1	1	.	.	.	.
130	1998	M	4	1	1	1	.	.	.
131	1997	M	4	1	0	1	.	.	.
132	1997	M	4	1	1	1	.	.	.
133	1997	M	2	0	0	1	.	.	.
134	1997	M	1	0	1	0	.	.	.
134	1999	M	3	0	0	1	.	.	.
135	1997	M	3	0	1	1	.	.	.
136	1997	M	3	1	1	1	.	.	.
137	1997	M	2	0	1	1	.	.	.
138	1998	M	1	1	1	1	A	A	A1
138	1999	M	2	1	1	1	A	AB	.
139	1997	M	2	0	1	1	.	.	.
140	1997	M	2	0	1	1	.	.	.
141	1998	M	2	0	1	1	.	.	.
142	1999	M	1	0	1	1	.	.	.
143	1999	M	2	0	1	.	.	.	.
143	2000	M	3	0	1	1	.	.	.
144	1998	M	1	0	1	0	.	.	.
145	1998	M	1	0	0	0	.	.	.
146	1997	M	6	0	1	1	.	.	.
147	1999	M	2	0	1	0	.	.	.
148	1998	M	1	0	1	1	.	.	.
149	1998	M	1	0	1	1	.	.	.
150	1997	M	3	0	1	0	.	.	.
151	1999	M	2	0	1	1	.	.	.
152	1999	M	2	0	1	0	.	.	.
153	1998	M	1	0	0	0	.	.	.
154	1998	M	1	0	1	0	.	.	.
155	1997	M	1	0	1	1	.	.	.
156	1997	M	3	1	1	1	.	.	.
157	1999	M	1	0	1	1	.	.	.
158	1999	M	1	0	1	0	.	.	.
159	1998	M	1	0	1	1	.	.	.
160	1999	M	1	0	1	.	.	.	.
161	1999	M	1	0	1	1	.	.	.
162	2000	M	2	0	1	1	.	.	.
163	2001	M	3	0	0	1	.	.	.
164	2000	M	2	0	1	1	.	.	.
165	1998	M	2	0	1	1	.	.	.
166	2000	M	2	0	1	1	.	.	.
167	1999	M	1	0	1	1	.	.	.
168	1998	M	1	0	0	0	.	.	.
169	1999	M	1	0	1	1	.	A	A1
169	2000	M	2	0	1	1	.	A	A1
170	1999	M	3	0	0	0	.	.	.
170	2000	M	4	0	1	1	.	.	.
171	1999	M	2	1	1	.	.	.	.
172	1999	M	1	0	1	.	.	.	.
173	2000	M	1	0	1	0	.	.	.
174	1999	M	3	0	1	1	.	.	.
175	1999	M	1	0	1	1	.	.	.
175	2000	M	2	0	1	1	.	.	.
176	2000	M	1	0	1	1	.	.	.
177	2000	M	1	0	1	.	.	.	.
178	1999	M	3	0	0	1	.	.	.
179	2000	M	1	0	1	1	.	.	.
180	1999	M	2	0	1	0	.	.	.
181	1999	M	1	0	0	0	.	.	.
182	1999	M	3	0	1	1	.	.	.
183	1999	M	1	0	1	0	.	.	.
184	2001	M	2	0	1	1	.	.	.
185	2001	M	2	0	1	0	.	.	.
187	2001	M	1	.	.	0	.	.	.
190	2001	M	1	0	0	1	.	.	.
191	2001	M	1	0	1	1	.	.	.
192	2000	M	2	0	1	1	.	.	.
197	2001	M	1	0	0	0	.	.	.
199	1998	M	5	1	1	1	.	.	.
200	1998	M	3	1	1	1	.	.	.
201	1997	M	3	0	1	1	.	A	.
201	1998	M	4	0	1	.	.	AB	.
202	1997	M	3	1	1	0	.	.	.
203	1998	M	4	0	0	1	.	.	.
204	1998	M	4	0	1	.	.	.	.
205	1998	M	6	0	1	1	.	.	.
207	1996	M	2	0	1	.	.	.	.
208	1996	M	2	0	1	.	.	.	.
209	1996	M	2	1	1	.	.	.	.
210	1996	M	2	0	1	.	.	.	.
211	1996	M	3	1	1	.	.	.	.
212	1996	M	2	0	1	.	.	.	.
213	1996	M	2	0	1	.	.	.	.
216	1999	F	6	1	1	1	.	.	.
223	1999	F	2	1	1	1	.	.	.
228	1999	F	1	0	1	.	.	.	.
229	1999	F	1	0	1	1	.	.	.
230	1999	F	1	1	1	0	.	.	.
1907	2001	M	3	1	1	1	.	.	.
2029	2001	M	1	.	1	.	.	.	.
2042	2001	M	2	.	1	.	.	.	.
2043	2001	F	2	.	1	.	.	.	.

## Sheet: legend
Variable	Description
ID	Host individual identity
Year	Sampling year
Sex	Host sex
Age	Host age (age 1 means that the individual hatched in the previous year)
H	Haemoproteus infection status (1 = positive)
L	Leucocytozoon infection status (1 = positive)
T	Trypanosoma infection status (1 = positive)
H-lineage	Haemoproteus lineage: A, B, AB
L-lineage	Leucocytozoon lineage: A, B, AB
L-subtypeA	Leucocytozoon subtype of lineage: A1, A2, A12
Missing data indicated by "."
H-haplotype	Haemoproteus haplotype: A = ACCNIS06, B = ACCNIS07, AB = mixed
L-species	Leucocytozoon species: A = Leucocytozoon sp., B = Leucocytozoon mathisi, C = mixed
L-haplotype	Leucocytozoon sp. haplotype: A = ACNI1, B = ACNI03, AB = mixed
